# Supplementary material for: Targeted Gene Modification of HMGR Enhances Biosynthesis of Terpenoid and Phenylpropanoid Volatiles in Petunia and Lettuce
Source: Int J Mol Sci. 2026 Feb 4;27(3):1522. doi: 10.3390/ijms27031522 (PMC12898840; doi:10.3390/ijms27031522)
Supplement: Supplementary file 1 [file ijms-27-01522-s001.zip]

Archive with 2 entries (2 files):
- ijms-4119537 Supplementary Figures.pdf
- ijms-4119537 Supplementary Table.xlsx
