# Supplementary material for: Targeted Gene Modification of HMGR Enhances Biosynthesis of Terpenoid and Phenylpropanoid Volatiles in Petunia and Lettuce
Source: Int J Mol Sci. 2026 Feb 4;27(3):1522. doi: 10.3390/ijms27031522 (PMC12898840; doi:10.3390/ijms27031522)
Supplement: Supplementary file 1 [file ijms-27-01522-s001.zip › ijms-4119537 Supplementary Table.xlsx]

## Sheet: Table S1
Table S1. List of primers used in this study.
Primer name	Sequence (5'-3')	Purpose
BPBT F	TGTTGAAGGGTGATGCTCAA	qPCR
BPBT R	GGATTTGGCATTTCAAACAAA	qPCR
BSMT F	GGGGTCCTTTCAGATCTCTCTT	qPCR
BSMT R	AAGATCAAAAGCAGTAACTTTTCC	qPCR
C4H2 F	CCAGGAGTGC AAGTGACTGA	qPCR
C4H2 R	CTTCCAGTGA GCAGGGTTGT	qPCR
CFAT F	CCAATGCCTAGCCCTAACAA	qPCR
CFAT R	GGACGCTTCTTCACATCACA	qPCR
CM F	CCTGCTGTTGAAGAGGCTATCA	qPCR
CM R	CAGGGTCACCTCCATTTTCTG	qPCR
CS F	TGTTCCAATGGTTGAAGCAA	qPCR
CS R	GTTTCAAAGGGCAACCTCAG	qPCR
DAHPS F	TTGAGGGCTTTTGCTACTGG	qPCR
DAHPS R	GTCCAGAACTCGGTGGTTGT	qPCR
EF1a F	TGAGATTCTGCGTGGATGAA	qPCR
EF1a R	CCCATCAAGCAACTTGGACT	qPCR
EGS F	AAGCAACTGC TTTGCTGGTT	qPCR
EGS R	TCCCAAATAG CCACAAGCTC	qPCR
EOBI F	GACTCATATTCTCCATCTTCATATACT	qPCR
EOBI R	TGCTAGGCAGCAGCTAGATTACT	qPCR
EOBII F	CCATTGATCAGACCTACTCTCCCA	qPCR
EOBII R	GGACCAGATGTCTTCCATGCTC	qPCR
EOBV F	CACACAGGGCATTTAACGAG	qPCR
EOBV R	CCTTGGTGAT CTGGTTGGTT	qPCR
EVER F	GAAGGACAACTCCAGAAAAGAGTC	qPCR
EVER R	TGGTTGGAACAGCCCTCCAA	qPCR
GIP2 F	TGGGAAATTGAGCATTGTCTTGTTTGT	qPCR
GIP2 R	TAGGTGCATTTGGGTTGACA	qPCR
ODO1 F	ACCAACCTACCAACCAACCA	qPCR
ODO1 R	ATGATGACCCCTCCAACAAG	qPCR
PAAS F	TGTCGATGAAACCCAAGTGA	qPCR
PAAS R	ACCACATTCCAGGCCATATC	qPCR
PAL2 F	TGCTAATGGTGAACTTCATCCA	qPCR
PAL2 R	TGACATTCTTCTCACTTTCACCA	qPCR
PhABCG1 F	GCTGGAGCAGGAATACAAGC	qPCR
PhABCG1 R	TCCAAAATGGCTTAGGCAAA	qPCR
PhDEF F	AAGAAGGTCAGGAATGTGGAAGA	qPCR
PhDEF R	AGGCTAATATGCGATGCCCTC	qPCR
PhDXS F	GCAGCTGGTTTATCATCTAGGC	qPCR
PhDXS R	TCCTTTGGCCTTCCCAATAGT	qPCR
PhENO1-F	ATGGCCATAGCTCCAGCTCAA	qPCR
PhENO1-R	TCAAGGAGATCTGAAAGATTCACCA	qPCR
PhFPPS F	CCCTCCTCCTCCACCACTAA	qPCR
PhFPPS R	GAGCGACCCGTTATCCTCTG	qPCR
PhGA2ox1 F	TCCAGTGGCAGTTTGATTGGA	qPCR
PhGA2ox1 R	AGGCCAGAAGTGTTGTTGGA	qPCR
PhGGPPS F	AGCAGTGCAGGCAGTACTAA	qPCR
PhGGPPS R	ACCAAGAAAGCCATACAAGAAAGC	qPCR
PhHMGS F	CGAGGGACCTGCTAGACCTAC	qPCR
PhHMGS R	GCATGTGACATATGGCTCGCC	qPCR
PhIAA F	TGCAATGGCTCAGAAGAGCA	qPCR
PhIAA R	GTGCACCATCCATGCAAACC	qPCR
PhMVK F	AGTTAACTGGAGCTGGTGGC	qPCR
PhMVK R	CTTGCAGGCATTGGAATCCG	qPCR
PhPPDK-F	ATGGCCATAGCTCCAGCTCAA	qPCR
PhPPDK-R	TCAAGGAGATCTGAAAGATTCACCA	qPCR
PhPPT1-F	ATGCAAAGCACAGCTATTTCA	qPCR
PhPPT1-R	TCATTCTGTTTTTGCCTTAGGC	qPCR
PhPPT2-F	ATGCAAAGCACATCAATCTCATTC	qPCR
PhPPT2-R	TCAAGCTATCTTTGGCTTCAGTTTG	qPCR
PhTPS1-qPCR-F	GCAACTGAAGCGCCTATGTT	qPCR
PhTPS1-qPCR-R	TGTGTATCCATCCGCCTCTT	qPCR
PhTPS3-qPCR-F	GAGTGGGTGACAAATGAGCC	qPCR
PhTPS3-qPCR-R	GACGTATGCCTCTTCCTCTGA	qPCR
PhTrp-AT F	AAATCTGGGCTCTACAAGTGGA	qPCR
PhTrp-AT R	TGGGGCCAATAATAAGCTAGGT	qPCR
PK1 F qPCR	AGCTGGGGCTTATCCTGAGA	qPCR
PK1 R qPCR	GCAAGACTCTCCAATGGGCT	qPCR
PK2 F qPCR	ACTTCATCTGGAAGGGCAGC	qPCR
PK2 R qPCR	TTGCCTTGCCTCAAATGCAC	qPCR
UBIQ F	TGGAGGATGGAAGGACTTTGG	qPCR
UBIQ R	CAGGACGACAA AAGCAACAG	qPCR
LsHMGR7 F	ACCTCCGAAACTAACGCACG	Sequencing
LsHMGR7 R	TCGACTTCACCTTCAAGCACA	Sequencing
PhHMGR1 F	GGGAAATTATACTTCTTACTAGTACTAGTAGTTATTATC	Sequencing
PhHMGR1 R	GGAGAATGGTAATTATCAACTTCAAGATC	Sequencing
		Sequencing
		Sequencing
